# Supplementary material for: Effects of Pseudomonas aeruginosa on Microglial-Derived Extracellular Vesicle Biogenesis and Composition
Source: Pathogens. 2019 Dec 14;8(4):297. doi: 10.3390/pathogens8040297 (PMC6963293; doi:10.3390/pathogens8040297)
Supplement: Supplementary file 1 [file pathogens-08-00297-s001.zip]

Archive with 3 entries (3 files):
- Supplimental Figure 1.tif
- Supplimental Figure 2.tif
- Supplimental Figure 3.tif
